# Supplementary material for: Comparison of Protein Content, Availability, and Different Properties of Plant Protein Sources with Their Application in Packaging
Source: Polymers (Basel). 2022 Mar 7;14(5):1065. doi: 10.3390/polym14051065 (PMC8915110; doi:10.3390/polym14051065)
Supplement: Supplementary file 1 [file polymers-14-01065-s001.zip]

Archive with 1 entries (1 files):
- polymers-1599164-supplementary-done.pdf
